# Supplementary material for: Maternal Separation Alters Ethanol Drinking and Reversal Learning Processes in Adolescent Rats: The Impact of Sex and Glycine Transporter Type 1 (GlyT1) Inhibitor
Source: Int J Mol Sci. 2022 May 11;23(10):5350. doi: 10.3390/ijms23105350 (PMC9141364; doi:10.3390/ijms23105350)
Supplement: Supplementary file 1 [file ijms-23-05350-s001.zip]

Archive with 1 entries (1 files):
- ijms-1697183-supplementary.pdf
